# Supplementary material for: Characterization of a Secretory YML079-like Cupin Protein That Contributes to Sclerotinia sclerotiorum Pathogenicity
Source: Microorganisms. 2021 Dec 6;9(12):2519. doi: 10.3390/microorganisms9122519 (PMC8704077; doi:10.3390/microorganisms9122519)
Supplement: Supplementary file 1 [file microorganisms-09-02519-s001.zip]

Archive with 1 entries (1 files):
- microorganisms-1475664-supplementary.pdf
